# Supplementary material for: Human Probiotic Lactobacillus paracasei-Derived Extracellular Vesicles Improve Tumor Necrosis Factor-α-Induced Inflammatory Phenotypes in Human Skin
Source: Cells. 2023 Dec 7;12(24):2789. doi: 10.3390/cells12242789 (PMC10741892; doi:10.3390/cells12242789)
Supplement: Supplementary file 1 [file cells-12-02789-s001.zip]

Archive with 1 entries (1 files):
- cells-2676204-supplementary.pdf
